# Supplementary material for: Eremogone (Caryophyllaceae): new combinations for Old World species
Source: PhytoKeys. 2015 Jun 2;(50):35–42. doi: 10.3897/phytokeys.50.4736 (PMC4489083; doi:10.3897/phytokeys.50.4736)
Supplement: XML Treatment for Eremogone [file phytokeys.50.4736-treatment1.xml]

<!DOCTYPE tp:taxon-treatment
  PUBLIC "-//TaxonX//DTD Taxonomic Treatment Publishing DTD v0 20100105//EN" "tax-treatment-NSO.dtd">
<tp:taxon-treatment xmlns:tp="http://www.plazi.org/taxpub"><tp:treatment-meta><kwd-group><label>Taxon classification</label><kwd><named-content content-type="kingdom">Plantae</named-content></kwd><kwd><named-content content-type="order">Caryophyllales</named-content></kwd><kwd><named-content content-type="family">Caryophyllaceae</named-content></kwd></kwd-group><mixed-citation publication-type="journal"><person-group><name><surname>Rabeler</surname><given-names>Richard K.</given-names></name><name><surname>Wagner</surname><given-names>Warren L.</given-names></name></person-group><article-title><italic><tp:taxon-name><tp:taxon-name-part taxon-name-part-type="genus">Eremogone</tp:taxon-name-part></tp:taxon-name></italic> (<tp:taxon-name><tp:taxon-name-part taxon-name-part-type="family">Caryophyllaceae</tp:taxon-name-part></tp:taxon-name>): new combinations for Old World species</article-title><source>PhytoKeys</source><day>2</day><month>6</month><year>2015</year><volume>2015</volume><issue>50</issue><fpage>35</fpage><lpage>42</lpage><pub-id pub-id-type="doi">10.3897/phytokeys.50.4736</pub-id></mixed-citation></tp:treatment-meta><tp:nomenclature><tp:taxon-name>
                        <tp:taxon-name-part taxon-name-part-type="genus">Eremogone</tp:taxon-name-part>
                    </tp:taxon-name><tp:taxon-authority>Fenzl, Vers. Darstell. Alsin. 13. 1833</tp:taxon-authority></tp:nomenclature><tp:treatment-sec sec-type="Lectotype"><title>Lectotype.</title><p>(see McNeill in Notes Roy. Bot. Gard. Edinburgh 24: 120. 20 Sep 1962): <italic><tp:taxon-name><tp:taxon-name-part taxon-name-part-type="genus">Eremogone</tp:taxon-name-part> <tp:taxon-name-part taxon-name-part-type="species">graminifolia</tp:taxon-name-part></tp:taxon-name></italic> Fenzl, Vers. Darstell. Alsin. 37. 1833.</p></tp:treatment-sec><tp:treatment-sec sec-type="Description"><title>Description.</title><p>Plants perennial, sometimes densely cespitose or pulvinate or with a stout woody caudex, very rarely annual. Leaves filiform to subulate, often long-linear and grass-like, sometimes short and setaceous or needle-like, congested in vegetative rosettes and at or near base of flowering stems, margin sometimes scarious, apex of<!--PageBreak-->ten apiculate. Inflorescence of one or more terminal cymes, sometimes compressed to head-like, sometimes flowers solitary or paired. Flowers weakly perigynous. Sepals often hardened at base, veins 1–3, margins often white-scarious. Petals white, rarely pink. Floral glands (nectaries) at base of the antisepalous filaments often lobed, conspicuous.</p></tp:treatment-sec></tp:taxon-treatment>
