# Supplementary material for: Eremogone (Caryophyllaceae): new combinations for Old World species
Source: PhytoKeys. 2015 Jun 2;(50):35–42. doi: 10.3897/phytokeys.50.4736 (PMC4489083; doi:10.3897/phytokeys.50.4736)
Supplement: XML Treatment for Eremogone grueningiana [file phytokeys.50.4736-treatment9.xml]

<!DOCTYPE tp:taxon-treatment
  PUBLIC "-//TaxonX//DTD Taxonomic Treatment Publishing DTD v0 20100105//EN" "tax-treatment-NSO.dtd">
<tp:taxon-treatment xmlns:tp="http://www.plazi.org/taxpub"><tp:treatment-meta><kwd-group><label>Taxon classification</label><kwd><named-content content-type="kingdom">Plantae</named-content></kwd><kwd><named-content content-type="order">Caryophyllales</named-content></kwd><kwd><named-content content-type="family">Caryophyllaceae</named-content></kwd></kwd-group><mixed-citation publication-type="journal"><person-group><name><surname>Rabeler</surname><given-names>Richard K.</given-names></name><name><surname>Wagner</surname><given-names>Warren L.</given-names></name></person-group><article-title><italic><tp:taxon-name><tp:taxon-name-part taxon-name-part-type="genus">Eremogone</tp:taxon-name-part></tp:taxon-name></italic> (<tp:taxon-name><tp:taxon-name-part taxon-name-part-type="family">Caryophyllaceae</tp:taxon-name-part></tp:taxon-name>): new combinations for Old World species</article-title><source>PhytoKeys</source><day>2</day><month>6</month><year>2015</year><volume>2015</volume><issue>50</issue><fpage>35</fpage><lpage>42</lpage><pub-id pub-id-type="doi">10.3897/phytokeys.50.4736</pub-id></mixed-citation></tp:treatment-meta><tp:nomenclature><tp:taxon-name>
                            <tp:taxon-name-part taxon-name-part-type="genus">Eremogone</tp:taxon-name-part>
                            <tp:taxon-name-part taxon-name-part-type="species">grueningiana</tp:taxon-name-part>
                            <object-id xmlns:xlink="http://www.w3.org/1999/xlink" content-type="ipni" xlink:type="simple">urn:lsid:ipni.org:names:77147457-1</object-id>
                        </tp:taxon-name><tp:taxon-authority>(Pax &amp; K. Hoffmann) Rabeler &amp; W.L.Wagner</tp:taxon-authority><tp:taxon-status xmlns:xlink="http://www.w3.org/1999/xlink" xlink:type="simple">comb. nov.</tp:taxon-status><tp:nomenclature-citation-list><tp:nomenclature-citation><tp:taxon-name><tp:taxon-name-part taxon-name-part-type="genus">Arenaria</tp:taxon-name-part> <tp:taxon-name-part taxon-name-part-type="species">grueningiana</tp:taxon-name-part></tp:taxon-name><comment> Pax &amp; K. Hoffmann in Pax, Repert. Spec. Nov. Regni Veg. Beih. 12: 366. 1922.</comment></tp:nomenclature-citation></tp:nomenclature-citation-list></tp:nomenclature><tp:treatment-sec sec-type="Syntypes"><title>Syntypes.</title><p>CHINA: Tschili (Hebei). Hsiau Wu tai schan, Felsen des Gipfels, 3050 m, 3 Aug 1912, H.W. Limpricht 600 (WRSL?, WU, WU0029891 [JSTOR image!]); Gipfelfelsen des Pe tai, 4050 m, Kalk, 26 Jun 1915, H.W. Limpricht 2563 (WRSL?, WU, WU0029892 [JSTOR image!]); Felsen des His tai, 3000 m, H.W. Limpricht 2982 (WRSL?). West-Tibet: Hor Tschango, Schtiala, Geröll des Schao kirr bu, 4700 m, H.W. Limpricht 2095 (WRSL?); Kanse, Tsokoma-Stock, Geröllhalden, 5000 m, H.W. Limpricht 2127 (WRSL?). Batang-Litang Pungtschamu, Felsen des Passes Dshagala, 5260 m, H.W. Limpricht 2262 (WRSL?).</p><p>This combination is proposed based on the placement of this taxon in subg. <italic><tp:taxon-name><tp:taxon-name-part taxon-name-part-type="genus">Eremogone</tp:taxon-name-part></tp:taxon-name></italic> in <xref ref-type="bibr" rid="B10">Wu et al. (2001)</xref>. Pax and Hoffmann (<xref ref-type="bibr" rid="B7">Pax 1922</xref>) originally thought it was close to <italic><tp:taxon-name><tp:taxon-name-part taxon-name-part-type="genus">Arenaria</tp:taxon-name-part> <tp:taxon-name-part taxon-name-part-type="species">przewalskii</tp:taxon-name-part></tp:taxon-name></italic> Maxim., placed in subg. <italic><tp:taxon-name><tp:taxon-name-part taxon-name-part-type="subgenus">Dolophragma</tp:taxon-name-part></tp:taxon-name></italic> (Fenzl) McNeill in <xref ref-type="bibr" rid="B10">Wu et al. (2001)</xref>. Neither taxon has been included in a molecular analysis as of this writing.</p><!--PageBreak--></tp:treatment-sec><ref-list><ref id="B10"><mixed-citation xmlns:xlink="http://www.w3.org/1999/xlink" xlink:type="simple"><person-group><name name-style="western"><surname>Wu</surname><given-names>Z</given-names></name><name name-style="western"><surname>Zhou</surname><given-names>L</given-names></name><name name-style="western"><surname>Wagner</surname><given-names>WL</given-names></name></person-group> (<year>2001</year>) <article-title><italic><tp:taxon-name><tp:taxon-name-part taxon-name-part-type="genus">Arenaria</tp:taxon-name-part></tp:taxon-name></italic>.</article-title> In: <person-group><name name-style="western"><surname>Zhengyi</surname><given-names>W</given-names></name><name name-style="western"><surname>Raven</surname><given-names>PH</given-names></name><name name-style="western"><surname>Deyuan</surname><given-names>H</given-names></name></person-group> (<role>Eds</role>) <source>Flora of China</source>, <volume>volume 6</volume>. <publisher-name>Science Press</publisher-name>, <publisher-loc>Beijing</publisher-loc> &amp; <publisher-name>Missouri Botanical Garden Press</publisher-name>, <publisher-loc>St. Louis</publisher-loc>, <fpage>40</fpage>–<lpage>66</lpage>.</mixed-citation></ref><ref id="B7"><mixed-citation xmlns:xlink="http://www.w3.org/1999/xlink" xlink:type="simple"><person-group><name name-style="western"><surname>Pax</surname><given-names>F</given-names></name></person-group> (<year>1922</year>) <article-title>Aufzählung der von Dr. Limpricht in Ostasien gesammelten Pflanzen.</article-title> <source>Repertorium Specierum Novarum Regni Vegetabilis, Beihefte</source> <volume>12</volume>: <fpage>298</fpage>–<lpage>515</lpage>.</mixed-citation></ref></ref-list></tp:taxon-treatment>
