# Supplementary material for: Eremogone (Caryophyllaceae): new combinations for Old World species
Source: PhytoKeys. 2015 Jun 2;(50):35–42. doi: 10.3897/phytokeys.50.4736 (PMC4489083; doi:10.3897/phytokeys.50.4736)
Supplement: XML Treatment for Eremogone qinghaiensis [file phytokeys.50.4736-treatment18.xml]

<!DOCTYPE tp:taxon-treatment
  PUBLIC "-//TaxonX//DTD Taxonomic Treatment Publishing DTD v0 20100105//EN" "tax-treatment-NSO.dtd">
<tp:taxon-treatment xmlns:tp="http://www.plazi.org/taxpub"><tp:treatment-meta><kwd-group><label>Taxon classification</label><kwd><named-content content-type="kingdom">Plantae</named-content></kwd><kwd><named-content content-type="order">Caryophyllales</named-content></kwd><kwd><named-content content-type="family">Caryophyllaceae</named-content></kwd></kwd-group><mixed-citation publication-type="journal"><person-group><name><surname>Rabeler</surname><given-names>Richard K.</given-names></name><name><surname>Wagner</surname><given-names>Warren L.</given-names></name></person-group><article-title><italic><tp:taxon-name><tp:taxon-name-part taxon-name-part-type="genus">Eremogone</tp:taxon-name-part></tp:taxon-name></italic> (<tp:taxon-name><tp:taxon-name-part taxon-name-part-type="family">Caryophyllaceae</tp:taxon-name-part></tp:taxon-name>): new combinations for Old World species</article-title><source>PhytoKeys</source><day>2</day><month>6</month><year>2015</year><volume>2015</volume><issue>50</issue><fpage>35</fpage><lpage>42</lpage><pub-id pub-id-type="doi">10.3897/phytokeys.50.4736</pub-id></mixed-citation></tp:treatment-meta><tp:nomenclature><tp:taxon-name>
                            <tp:taxon-name-part taxon-name-part-type="genus">Eremogone</tp:taxon-name-part>
                            <tp:taxon-name-part taxon-name-part-type="species">qinghaiensis</tp:taxon-name-part>
                            <object-id xmlns:xlink="http://www.w3.org/1999/xlink" content-type="ipni" xlink:type="simple">urn:lsid:ipni.org:names:77147467-1</object-id>
                        </tp:taxon-name><tp:taxon-authority>(Tsui &amp; L.H.Zhou) Rabeler &amp; W.L.Wagner</tp:taxon-authority><tp:taxon-status xmlns:xlink="http://www.w3.org/1999/xlink" xlink:type="simple">comb. nov.</tp:taxon-status><tp:nomenclature-citation-list><tp:nomenclature-citation><tp:taxon-name><tp:taxon-name-part taxon-name-part-type="genus">Arenaria</tp:taxon-name-part> <tp:taxon-name-part taxon-name-part-type="species">qinghaiensis</tp:taxon-name-part></tp:taxon-name><comment> Tsui &amp; L.H.Zhou, Acta Phytotax. Sin. 18: 358. 1980.</comment></tp:nomenclature-citation></tp:nomenclature-citation-list></tp:nomenclature><tp:treatment-sec sec-type="Type"><title>Type.</title><p>CHINA. Qinghai: Dulan Xian, 4200 m, Qinghai-Gansu Exped. 1194 (holotype, WUG).</p><!--PageBreak--></tp:treatment-sec></tp:taxon-treatment>
